# Supplementary material for: Surface Plasmon Enhancement of an InGaN Quantum Well Using Nanoparticles Made of Different Metals and Their Combinations
Source: Nanomaterials (Basel). 2022 Jan 24;12(3):370. doi: 10.3390/nano12030370 (PMC8839922; doi:10.3390/nano12030370)
Supplement: Supplementary file 1 [file nanomaterials-12-00370-s001.zip]

Archive with 1 entries (1 files):
- nanomaterials-1525609-supplementary.pdf
